# Supplementary material for: Acceptance of Pharmaceutical Services by Home-Dwelling Older Patients: A Case Study in a Portuguese Community Pharmacy
Source: Int J Environ Res Public Health. 2021 Jul 11;18(14):7401. doi: 10.3390/ijerph18147401 (PMC8303520; doi:10.3390/ijerph18147401)
Supplement: Supplementary file 1 [file ijerph-18-07401-s001.zip]

Archive with 2 entries (2 files):
- questionnaire_appendix 2.pdf
- supplementary material.pdf
